# Supplementary material for: Acceptability of Guided Symptom Entry and Asynchronous Clinical Communication Software Among Primary Care Staff: Qualitative Study
Source: JMIR Form Res. 2025 Jul 16;9:e59620. doi: 10.2196/59620 (PMC12286587; doi:10.2196/59620)
Supplement: Checklist 1 [file formative-v9-e59620-s004.xlsx]

## Sheet: Sheet1
		Brief response	Where in paper explained
Domain 1: Research Team and Reflexivity
1	Which author/s conducted the interview or focus group?	RR	Methods, The research team, 3nd sentence.
2	What were the researcher’s credentials? e.g. PhD, MD	Riina Raudne, PhD; Taavi Tillmann, MBChB PhD FFPH;	Title page
3	What was their occupation at the time of the study?	RR was working as a qualitative researcher and TT as an associate professor of public health, at the time of the study.	Methods, The research team, 2nd sentence.
4	Was the researcher male or female?	1 female, 1 male	Methods, The research team, 2nd sentence.
5	What experience or training did the researcher have?	The interviewing researcher - PhD in public health with a focus on health communication. Extensive experience in formative (qualitative) research for program design and user research for software design.	Methods, The research team, 1st paragraph.
Domain 1: Research Team and Reflexivity
6	Was a relationship established prior to study commencement?	No	Methods, The research team, 2nd paragraph.
7	What did the participants know about the researcher? e.g. personal goals, reasons for doing the research	"The participants were told by Certific that a researcher from the University of Tartu is seeking feedback on provider experiences with Certific, as part of a qualitative study."	Methods, The research team, 2nd paragraph.
8	What characteristics were reported about the interviewer/facilitator? e.g. bias, assumptions, reasons and interests in the research topic	"Both researchers were motivated to work on this project out of interest in innovation in health services and an opportunity to learn and contribute to health technology development. They are otherwise not involved with, and have no competing interests in, this or similar IT solutions that address the healthcare needs of symptomatic patients in primary care."	Methods, The research team, 2nd paragraph.
Domain 2: Study Design
9	What methodological orientation was stated to underpin the study? e.g. grounded theory, discourse analysis, ethnography, phenomenology, content analysis	Phenomenology (focus on provider perception of phenomena relating to OC software) and Grounded theory (systematizing data with an aim to build new theory)	Methods, Study Design, 2nd paragraph.
Domain 2: Study Design
10	How were participants selected? e.g. purposive, convenience, consecutive, snowball	Participants were purposively sampled from among primary care practices in Estonia who had implemented Certific’s online consultation software within the last 3-6 months. ... we sought to increase the variety of perspectives voiced during the interviews, in terms of practice location, size and demographics (i.e. maximum variety sampling).	Methods, Recruitment, 1st paragraph
11	How were participants approached? e.g. face-to-face, telephone, mail, email	recruitment via e-mail, then face-to-face interviews either in person or teleconferencing.	Methods, Recruitment
12	How many participants were in the study?	14	Methods, Recruitment
13	How many people refused to participate or dropped out? Reasons?	1 (as covering for staff vacation)	Methods, Recruitment
Domain 2: Study Design
14	Where was the data collected? e.g. home, clinic, workplace	Most interviews in clinic, some via videoconferencing, one in a cafe	Methods, Recruitment
15	Was anyone else present besides the participants and researchers?	No	Methods, Recruitment
16	What are the important characteristics of the sample? e.g. demographic data, date	All female, aged 30s-60s, doctors and nurses, mostly with long careers in the same practice.	Multimedia Appendix 3: Description of the sample used in recruitment of interviewees.
Domain 2: Study Design
17	Were questions, prompts, guides provided by the authors? Was it pilot tested?	The interview guide is in Table 1.	Methods, Data Collection, Table 1
18	Were repeat interviews carried out? If yes, how many?	There was one repeat interview with a doctor at the end of the initial analysis to check our interpretation of core findings.	Methods, Data collection
19	Did the research use audio or visual recording to collect the data?	audio-recorded	Methods, Data Collection, 2nd paragraph
20	Were field notes made during and/or after the interview or focus group?	The researcher made notes during the interview only to plan live follow-up questions. Notes were not kept or analyzed as data.
21	What was the duration of the interviews or focus group?	45-60 minutes	Methods, Data Collection
22	Was data saturation discussed?	Saturation was noted in all reported themes.	Results, 1st paragraph
23	Were transcripts returned to participants for comment and/or correction?	No, as the researchers had high trust in the accuracy of the automated transcription software.	Methods, Data Collection, 2nd paragraph
Domain 3: Analysis and Findings
24	How many data coders coded the data?	One coder coded the data.	Methods, Data Analysis, 1st paragraph
25	Did authors provide a description of the coding tree?	Yes	Multimedia Appendix 2: Coding tree used in the analysis.
26	Were themes identified in advance or derived from the data?	Both	Methods, Data Analysis, 1st paragraph
27	What software, if applicable, was used to manage the data?	Atlas.ti	Methods, Data Analysis, 1st paragraph
28	Did participants provide feedback on the findings?	A version of the analysis was also presented to two family doctors, one of whom had also been interviewed, for sense-checking and feedback.	Methods, Data Analysis, 2nd paragraph
Domain 3: Analysis and Findings
29	Were participant quotations presented to illustrate the themes/findings? Was each quotation identified? e.g. participant number	Yes presented but no participant ID given	Results
30	Was there consistency between the data presented and the findings?	Yes	Results
31	Were major themes clearly presented in the findings?	Yes	Results - subheadings
32	Is there a description of diverse cases or discussion of minor themes?	Purposefully not discussed in the manuscript. To elaborate, there was very little diversity in the themes that eventually became the set of findings presented in this article - these themes truly did saturate. There were divergences in some other minor themes, such as how the larger size of the practice enabled shorter "phone+OC" shifts for the nurses, better protecting their mental health from c…
